# Supplementary material for: Daily Objective Physical Activity and Sedentary Time in Adults with COPD Using Spirometry Data from Canadian Measures Health Survey
Source: Can Respir J. 2018 Dec 2;2018:9107435. doi: 10.1155/2018/9107435 (PMC6304807; doi:10.1155/2018/9107435)
Supplement: Supplementary Materials — Supplementary file 1: sample characteristics and detailed results from multivariate analyses. Supplementary file 2: sensitivity analyses with the “healthy control group.” Supplementary file 3: sensitivity analyses with COPD characterized with LLN. [file 9107435.f1.zip]

Archive with 3 entries (3 files):
- 9107435.f1/Supplementary file 1GHM.docx
- 9107435.f1/Supplementary file 2GHM.docx
- 9107435.f1/Supplementary file 3GHM.docx
